# Supplementary material for: Transcription Factor Binding Site Analysis Identifies FOXO Transcription Factors as Regulators of the Cutaneous Wound Healing Process
Source: PLoS One. 2014 Feb 19;9(2):e89274. doi: 10.1371/journal.pone.0089274 (PMC3929751; doi:10.1371/journal.pone.0089274)
Supplement: Table S5 — The genes among the most differentially expressed genes between wounded and non-wounded skin that contain enriched co-occurring transcription factor binding sites of FOXO1, FOXO3 and FOXO4 sites in their promoter regions. List of the genes from Table S1 which were found to contain within 50 base pairs of each other. The list also contains information were these binding sites were found (position 1 denotes 1500 upstream and 2000 is 500 base pairs down stream with the opposite for strand 2). In addition clusters containing only two of either one of the three FOXO transcriptions factor binding sites within 50 basepairs of each other has been included. The binding motif for each site are also listed as are the core and matrix sequence scores. (XLSX) [file pone.0089274.s006.xlsx]

## Sheet: TFBS_New_analysis.txt
Supplementary Table 5		List of the 70 genes from supplementary list 1 which were found to contain co-occuring transcription factor binding sites of FOXO1, FOXO3 and FOXO4 within 50 base pairs of each other
		The list also contains information were these binding sites were found (position 1 denotes 1500 upstream and 2000 is 500 base pairs down stream with the opposite for strand 2).
		In addition clusters containing only two of either one of the three FOXO transcriptions factor binding sites within 50 basepairs of each other has also been listed.
		The binding motif for each site are also listed as are the core and matrix sequence scores.
		upstream length:1500	downstream length:500
Gene Symbol
CHI3L2	Position	Matrix Sequence Score	Core Sequence Score	Motif	Strand	Cluster	Transcription factor binding site
	867	0.9852909	1.0	gtAAACAatag	1	7	FOXO4
	866	0.9898672	1.0	ggtAAACAat	1	7	FOXO1
	866	0.9683194	1.0	ggtAAACAatag	1	7	FOXO3
	1503	0.90933275	1.0	tgAAACAcaaa	2	9	FOXO4
	1501	0.908731	1.0	gtgAAACAca	2	9	FOXO1
	474	0.92543626	1.0	acAAACAtttg	1	11	FOXO4
	473	0.9272692	1.0	aacAAACAtt	1	11	FOXO1
	197	0.9718327	1.0	gtAAACAgaga	1	12	FOXO4
	196	0.97545755	1.0	ggtAAACAga	1	12	FOXO1
	196	0.90069073	1.0	ggtAAACAgaga	1	12	FOXO3
	1138	0.9616128	1.0	ctatTGTTTaccag	2	18	FOXO1
	1138	0.9511112	1.0	ctaTTGTTtaccag	2	18	FOXO4
FCGR1A	Position	Matrix Sequence Score	Core Sequence Score	Motif	Strand	Cluster	Transcription factor
	948	0.98030615	1.0	ttAAACAatta	1	1	FOXO4
	947	0.9814285	1.0	attAAACAat	1	1	FOXO1
	947	0.9505788	1.0	attAAACAatta	1	1	FOXO3
	983	0.9628768	1.0	agaAAACAaa	2	2	FOXO1
	834	0.9332184	1.0	ccAAACAatca	2	7	FOXO4
	832	0.92781436	1.0	tccAAACAat	2	7	FOXO1
	980	0.9903607	1.0	atAAACActcc	1	8	FOXO4
	979	0.9893504	1.0	aatAAACAct	1	8	FOXO1
	621	0.9119927	1.0	tgAAACAtgct	2	11	FOXO4
	619	0.9046129	1.0	ttgAAACAtg	2	11	FOXO1
	1240	0.9203146	1.0	agAAACAgaaa	1	22	FOXO4
	1239	0.9245817	1.0	aagAAACAga	1	22	FOXO1
	1616	0.91131043	1.0	cgAAACAgagc	2	23	FOXO4
	1614	0.91022485	1.0	gcgAAACAga	2	23	FOXO1
	985	0.96497697	1.0	gaAAACAaact	2	33	FOXO4
	985	0.9333747	1.0	agaAAACAaact	2	33	FOXO3
SPRR3	Position	Matrix Sequence Score	Core Sequence Score	Motif	Strand	Cluster	Transcription factor
	347	0.97591394	1.0	ttAAACAaaag	2	1	FOXO4
	345	0.9819208	1.0	cttAAACAaa	2	1	FOXO1
	347	0.94386196	1.0	cttAAACAaaag	2	1	FOXO3
	1517	0.91897476	1.0	agAAACAgaga	2	2	FOXO4
	1515	0.9245817	1.0	aagAAACAga	2	2	FOXO1
	172	0.9229656	1.0	tcAAACAaatg	1	3	FOXO4
	171	0.92172503	1.0	gtcAAACAaa	1	3	FOXO1
	204	1.0	1.0	TGTTGac	2	10	FOXO1
	1900	0.94910216	1.0	gaAAACAtata	1	12	FOXO4
	1899	0.94831795	1.0	agaAAACAta	1	12	FOXO1
	1925	0.92396784	1.0	gcAAACAtaca	1	21	FOXO4
	1924	0.91812104	1.0	tgcAAACAta	1	21	FOXO1
SPRR2B	Position	Matrix Sequence Score	Core Sequence Score	Motif	Strand	Cluster	Transcription factor
	425	0.93991566	1.0	acAAACAaata	1	2	FOXO4
	424	0.9401474	1.0	tacAAACAaa	1	2	FOXO1
	424	0.92287076	1.0	tacAAACAaata	1	2	FOXO3
	789	0.92439604	1.0	gcAAACAtact	1	5	FOXO4
	788	0.9199509	1.0	agcAAACAta	1	5	FOXO1
	1540	0.91720015	1.0	ccAAACAggtt	2	6	FOXO4
	1538	0.91334504	1.0	tccAAACAgg	2	6	FOXO1
	988	0.9718327	1.0	gtAAACAgaga	2	9	FOXO4
	986	0.97545755	1.0	ggtAAACAga	2	9	FOXO1
	988	0.90069073	1.0	ggtAAACAgaga	2	9	FOXO3
	659	0.9159462	1.0	ggAAACAtcat	2	13	FOXO4
	657	0.91452354	1.0	gggAAACAtc	2	13	FOXO1
	318	0.94602484	1.0	taAAACActct	2	15	FOXO4
	316	0.9397855	1.0	gtaAAACAct	2	15	FOXO1
	490	0.92128813	1.0	gcAAACAtata	1	16	FOXO4
	489	0.9199509	1.0	agcAAACAta	1	16	FOXO1
S100A9	Position	Matrix Sequence Score	Core Sequence Score	Motif	Strand	Cluster	Transcription factor
	1586	0.91756195	1.0	ggAAACAgttt	2	2	FOXO4
	1584	0.91513515	1.0	tggAAACAgt	2	2	FOXO1
	807	0.92448646	1.0	agAAACAtatt	1	4	FOXO4
	806	0.92275184	1.0	tagAAACAta	1	4	FOXO1
	726	0.95218635	1.0	aaAAACAgttg	1	16	FOXO4
	725	0.95380634	1.0	taaAAACAgt	1	16	FOXO1
	1280	0.9888464	1.0	ctAAACAacca	1	18	FOXO4
	1279	0.9870554	1.0	actAAACAac	1	18	FOXO1
	1279	0.9464153	1.0	actAAACAacca	1	18	FOXO3
	1499	0.92758775	1.0	gcAAACActct	1	33	FOXO4
	1498	0.92203015	1.0	ggcAAACAct	1	33	FOXO1
S100A12	Position	Matrix Sequence Score	Core Sequence Score	Motif	Strand	Cluster	Transcription factor
	396	0.92158765	1.0	tgAAACAaata	1	3	FOXO4
	395	0.91888833	1.0	gtgAAACAaa	1	3	FOXO1
	1796	0.9172623	1.0	agAAACAgtgg	2	4	FOXO4
	1794	0.9222595	1.0	gagAAACAgt	2	4	FOXO1
	711	0.91933614	1.0	tgAAACAaaat	2	10	FOXO4
	709	0.9214044	1.0	ctgAAACAaa	2	10	FOXO1
	1145	0.9869986	1.0	taAAACAag	1	20	FOXO1
	1145	0.9515891	1.0	taAAACAagac	1	25	FOXO4
	1144	0.9503755	1.0	ttaAAACAag	1	25	FOXO1
	1144	0.9202792	1.0	ttaAAACAagac	1	25	FOXO3
S100A7A	Position	Matrix Sequence Score	Core Sequence Score	Motif	Strand	Cluster	Transcription factor
	233	0.92477095	1.0	agAAACAggtc	1	4	FOXO4
	232	0.92234904	1.0	gagAAACAgg	1	4	FOXO1
	602	0.9541349	1.0	aaAAACActga	1	6	FOXO4
	601	0.95786476	1.0	gaaAAACAct	1	6	FOXO1
	1071	0.9791407	1.0	gtAAACAcaac	2	7	FOXO4
	1069	0.982032	1.0	agtAAACAca	2	7	FOXO1
	1423	0.94762975	1.0	caAAACAgcct	2	10	FOXO4
	1421	0.9410109	1.0	gcaAAACAgc	2	10	FOXO1
	1147	0.9946406	1.0	atAAACAagac	1	15	FOXO4
	1146	0.99959725	1.0	aatAAACAag	1	15	FOXO1
	1146	0.96781486	1.0	aatAAACAagac	1	15	FOXO3
	1860	0.9330201	1.0	acAAACAcaca	2	22	FOXO4
	1858	0.932163	1.0	cacAAACAca	2	22	FOXO1
	1407	0.9212819	1.0	agAAACAgatg	1	23	FOXO4
	1406	0.9245817	1.0	aagAAACAga	1	23	FOXO1
	1489	0.92364323	1.0	ccAAACAcaca	1	26	FOXO4
	1488	0.9178062	1.0	tccAAACAca	1	26	FOXO1
SELL	Position	Matrix Sequence Score	Core Sequence Score	Motif	Strand	Cluster	Transcription factor
	684	0.97805464	1.0	ttAAACAatat	1	1	FOXO4
	683	0.9814285	1.0	attAAACAat	1	1	FOXO1
	683	0.94632596	1.0	attAAACAatat	1	1	FOXO3
	1396	0.93725336	1.0	agAAACAaatt	2	6	FOXO4
	1394	0.93914056	1.0	aagAAACAaa	2	6	FOXO1
	1396	0.90889436	1.0	aagAAACAaatt	2	6	FOXO3
	1827	0.973828	1.0	ctAAACAtttt	1	25	FOXO4
	1826	0.972765	1.0	actAAACAtt	1	25	FOXO1
	1958	0.98237705	1.0	atAAACActgt	1	26	FOXO4
	1957	0.9893504	1.0	aatAAACAct	1	26	FOXO1
	1066	0.9190366	1.0	gcAAACAtcat	1	30	FOXO4
	1065	0.91770333	1.0	tgcAAACAtc	1	30	FOXO1
	1579	1.0	1.0	TGTTGac	1	33	FOXO1
	1241	0.927859	1.0	ccAAACAaaaa	1	34	FOXO4
	1240	0.9297935	1.0	accAAACAaa	1	34	FOXO1
	1246	0.9267012	1.0	caaAAACAagaa	1	34	FOXO3
SELE	Position	Matrix Sequence Score	Core Sequence Score	Motif	Strand	Cluster	Transcription factor
	851	0.91860217	1.0	agAAACAgaag	2	1	FOXO4
	849	0.92492485	1.0	cagAAACAga	2	1	FOXO1
	449	0.97805464	1.0	ttAAACAaaat	1	7	FOXO4
	448	0.9797479	1.0	tttAAACAaa	1	7	FOXO1
	448	0.965796	1.0	tttAAACAaaat	1	7	FOXO3
	422	0.90937084	1.0	tcAAACAcagg	2	9	FOXO4
	420	0.9119108	1.0	ttcAAACAca	2	9	FOXO1
	241	0.99597186	1.0	atAAACAaatt	2	14	FOXO4
	239	0.999657	1.0	aatAAACAaa	2	14	FOXO1
	241	0.97893476	1.0	aatAAACAaatt	2	14	FOXO3
	1648	0.9079929	1.0	tgAAACAcaga	1	27	FOXO4
	1647	0.91090393	1.0	atgAAACAca	1	27	FOXO1
	102	0.9402372	1.0	taAAACAcaaa	2	30	FOXO4
	100	0.9421077	1.0	ataAAACAca	2	30	FOXO1
	1842	0.96528774	1.0	ttAAACAtcat	1	37	FOXO4
	1841	0.9669442	1.0	cttAAACAtc	1	37	FOXO1
ANGPTL1	Position	Matrix Sequence Score	Core Sequence Score	Motif	Strand	Cluster	Transcription factor
	942	0.97734433	1.0	gtAAACAtttt	2	2	FOXO4
	940	0.97565144	1.0	tgtAAACAtt	2	2	FOXO1
	942	0.92838365	1.0	tgtAAACAtttt	2	2	FOXO3
	385	0.924943	1.0	agAAACAcagc	1	3	FOXO4
	384	0.9268102	1.0	gagAAACAca	1	3	FOXO1
	712	0.9340725	1.0	ggAAACAaact	2	4	FOXO4
	710	0.92984325	1.0	tggAAACAaa	2	4	FOXO1
	712	0.91870713	1.0	tggAAACAaact	2	4	FOXO3
	1211	0.97040933	1.0	aaAAACAaaca	2	7	FOXO4
	1209	0.96851444	1.0	taaAAACAaa	2	7	FOXO1
	1211	0.9416355	1.0	taaAAACAaaca	2	7	FOXO3
	1748	0.9200877	1.0	gcAAACAcaag	2	10	FOXO4
	1746	0.92252254	1.0	tgcAAACAca	2	10	FOXO1
	1064	0.9133796	1.0	ccAAACAtaag	2	11	FOXO4
	1239	0.9637742	1.0	aaAAACAagga	2	18	FOXO4
	1237	0.97028464	1.0	aaaAAACAag	2	18	FOXO1
	1239	0.92491233	1.0	aaaAAACAagga	2	18	FOXO3
	1723	0.95567304	1.0	caAAACAaaaa	1	20	FOXO4
	1722	0.95850354	1.0	ccaAAACAaa	1	20	FOXO1
	1722	0.9109279	1.0	ccaAAACAaaaa	1	20	FOXO3
	1929	0.98214716	1.0	ctAAACAaaga	1	25	FOXO4
	1928	0.9874731	1.0	actAAACAaa	1	25	FOXO1
	1928	0.9491622	1.0	actAAACAaaga	1	25	FOXO3
	1062	0.91523457	1.0	accAAACAta	2	36	FOXO1
RGS1	Position	Matrix Sequence Score	Core Sequence Score	Motif	Strand	Cluster	Transcription factor
	732	0.96753925	1.0	ttAAACAttta	1	1	FOXO4
	731	0.96686965	1.0	attAAACAtt	1	1	FOXO1
	959	0.9896831	1.0	gtAAACAaata	2	2	FOXO4
	957	0.9921894	1.0	agtAAACAaa	2	2	FOXO1
	959	0.9832769	1.0	agtAAACAaata	2	2	FOXO3
	1031	0.97762644	1.0	ttAAACAaaaa	1	4	FOXO4
	1030	0.9815777	1.0	attAAACAaa	1	4	FOXO1
	1030	0.94907284	1.0	attAAACAaaaa	1	4	FOXO3
	1767	0.9527221	1.0	gaAAACAcatt	2	5	FOXO4
	1765	0.95271945	1.0	agaAAACAca	2	5	FOXO1
	685	0.97021896	1.0	ttAAACAtaca	2	7	FOXO4
	683	0.96701884	1.0	attAAACAta	2	7	FOXO1
	1305	0.92125136	1.0	tgtAAACAtact	2	7	FOXO3
	1473	0.9402372	1.0	taAAACAcaaa	2	14	FOXO4
	1471	0.9402778	1.0	ttaAAACAca	2	14	FOXO1
	1474	0.9848207	1.0	atAAACAgact	1	15	FOXO4
	1473	0.98292506	1.0	gatAAACAga	1	15	FOXO1
	1207	0.908185	1.0	tgAAACAgttt	1	18	FOXO4
	1206	0.90635324	1.0	atgAAACAgt	1	18	FOXO1
	1043	0.98343307	1.0	tattTGTTTacttt	1	22	FOXO1
	1043	0.97709775	1.0	tatTTGTTtacttt	1	22	FOXO4
	1242	0.99822336	1.0	atAAACAaaca	1	25	FOXO4
	1241	0.999657	1.0	aatAAACAaa	1	25	FOXO1
	1241	0.96630883	1.0	aatAAACAaaca	1	25	FOXO3
IL20	Position	Matrix Sequence Score	Core Sequence Score	Motif	Strand	Cluster	Transcription factor
	1429	0.9507797	1.0	taAAACAattg	2	2	FOXO4
	1427	0.9499429	1.0	gtaAAACAat	2	2	FOXO1
	1429	0.9053448	1.0	gtaAAACAattg	2	2	FOXO3
	334	0.9332338	1.0	agAAACAaagt	1	3	FOXO4
	333	0.9369676	1.0	gagAAACAaa	1	3	FOXO1
	967	0.9522939	1.0	gaAAACAccta	2	5	FOXO4
	965	0.9526449	1.0	cgaAAACAcc	2	5	FOXO1
	975	0.9144009	1.0	ccAAACAgagc	1	6	FOXO4
	974	0.9130616	1.0	gccAAACAga	1	6	FOXO1
	37	0.9077656	1.0	acaAAACAagca	2	6	FOXO3
	623	0.92758775	1.0	gcAAACAccct	1	8	FOXO4
	622	0.9239347	1.0	agcAAACAcc	1	8	FOXO1
	136	0.946014	1.0	caAAACAtttt	2	10	FOXO4
	134	0.94379544	1.0	ccaAAACAtt	2	10	FOXO1
	252	0.9282872	1.0	ccAAACAaaat	1	11	FOXO4
	251	0.93013656	1.0	cccAAACAaa	1	11	FOXO1
	1543	0.9376641	1.0	acAAACAaaat	2	14	FOXO4
	1541	0.93980426	1.0	gacAAACAaa	2	14	FOXO1
	358	0.9062051	1.0	tgAAACAtgaa	1	15	FOXO4
	357	0.90644276	1.0	atgAAACAtg	1	15	FOXO1
	1168	0.958845	1.0	caAAACAagtt	1	19	FOXO4
	1167	0.9584439	1.0	ccaAAACAag	1	19	FOXO1
	1167	0.91655415	1.0	ccaAAACAagtt	1	19	FOXO3
IL24	Position	Matrix Sequence Score	Core Sequence Score	Motif	Strand	Cluster	Transcription factor
	1736	1.0	1.0	TGTTGac	2	2	FOXO1
	517	0.96288395	1.0	ttAAACAgagt	1	4	FOXO4
	516	0.96701884	1.0	attAAACAga	1	4	FOXO1
	975	0.9257816	1.0	ggAAACActcc	1	7	FOXO4
	974	0.92136645	1.0	aggAAACAct	1	7	FOXO1
	825	0.97598076	1.0	atAAACAgagg	2	9	FOXO4
	823	0.9850981	1.0	aatAAACAga	2	9	FOXO1
	837	0.92258084	1.0	caaAAACAacac	2	9	FOXO3
	666	0.9295039	1.0	ggAAACAct	1	11	FOXO1
	270	0.92543626	1.0	acAAACAtatg	1	12	FOXO4
	269	0.9274185	1.0	aacAAACAta	1	12	FOXO1
	1404	0.90604436	1.0	tgAAACAgatg	2	14	FOXO4
	1402	0.9065025	1.0	atgAAACAga	2	14	FOXO1
	666	0.91908234	1.0	ggAAACActgc	1	21	FOXO4
	665	0.9191935	1.0	gggAAACAct	1	21	FOXO1
FAIM3	Position	Matrix Sequence Score	Core Sequence Score	Motif	Strand	Cluster	Transcription factor
	555	0.94959444	1.0	gaAAACAtgtt	2	1	FOXO4
	553	0.9482583	1.0	agaAAACAtg	2	1	FOXO1
	77	0.90342873	1.0	tgAAACAggag	2	2	FOXO4
	75	0.9067859	1.0	ctgAAACAgg	2	2	FOXO1
	1725	0.9498124	1.0	taAAACAacaa	2	3	FOXO4
	1723	0.9521905	1.0	ctaAAACAac	2	3	FOXO1
	1725	0.9024654	1.0	ctaAAACAacaa	2	3	FOXO3
	201	0.91966605	1.0	agAAACAtcag	2	9	FOXO4
	199	0.92450714	1.0	cagAAACAtc	2	9	FOXO1
	379	0.91940296	1.0	agAAACAgtgt	1	11	FOXO4
	378	0.9247756	1.0	cagAAACAgt	1	11	FOXO1
	1730	0.9231019	1.0	ggAAACActtc	1	17	FOXO4
	1729	0.9191935	1.0	gggAAACAct	1	17	FOXO1
	1517	0.92838717	1.0	gcAAACAaggg	1	18	FOXO4
	1516	0.93445003	1.0	agcAAACAag	1	18	FOXO1
ATF3	Position	Matrix Sequence Score	Core Sequence Score	Motif	Strand	Cluster	Transcription factor
	294	0.92139167	1.0	ccAAACAcctt	2	1	FOXO4
	292	0.91921836	1.0	accAAACAcc	2	1	FOXO1
	1783	0.9707201	1.0	ctAAACAtaaa	2	3	FOXO4
	1781	0.97108436	1.0	tctAAACAta	2	3	FOXO1
	1783	0.90264195	1.0	tctAAACAtaaa	2	3	FOXO3
	1137	0.96485955	1.0	ttAAACAtcaa	2	6	FOXO4
	1135	0.96477133	1.0	tttAAACAtc	2	6	FOXO1
	391	0.91274154	1.0	ggAAACAgcag	2	9	FOXO4
	389	0.91669655	1.0	aggAAACAgc	2	9	FOXO1
	964	0.9518854	1.0	caAAACActct	2	11	FOXO4
	962	0.94602406	1.0	tcaAAACAct	2	11	FOXO1
RRM2	Position	Matrix Sequence Score	Core Sequence Score	Motif	Strand	Cluster	Transcription factor
	117	0.9286576	1.0	ggAAACAatgc	2	1	FOXO4
	115	0.93152386	1.0	aggAAACAat	2	1	FOXO1
	486	0.9290703	1.0	tcAAACAatcc	1	5	FOXO4
	485	0.9240919	1.0	ctcAAACAat	1	5	FOXO1
	404	0.9529203	1.0	taAAACAactt	1	7	FOXO4
	403	0.9500175	1.0	ttaAAACAac	1	7	FOXO1
	403	0.9286523	1.0	ttaAAACAactt	1	7	FOXO3
	7	0.9273866	1.0	agAAACAgacc	1	9	FOXO4
	6	0.92240876	1.0	gagAAACAga	1	9	FOXO1
NR4A2	Position	Matrix Sequence Score	Core Sequence Score	Motif	Strand	Cluster	Transcription factor
	840	0.91417813	1.0	ggAAACAtaga	1	4	FOXO4
	839	0.9171142	1.0	aggAAACAta	1	4	FOXO1
	1341	0.95547473	1.0	aaAAACAccaa	1	14	FOXO4
	1340	0.95976925	1.0	aaaAAACAcc	1	14	FOXO1
	1475	0.90762025	1.0	tgAAACAcaag	2	15	FOXO4
	1473	0.90907407	1.0	ttgAAACAca	2	15	FOXO1
	1562	0.9898116	1.0	atAAACAaagg	1	18	FOXO4
	1561	1.0	1.0	catAAACAaa	1	18	FOXO1
	1561	0.9610979	1.0	catAAACAaagg	1	18	FOXO3
ITGB6	Position	Matrix Sequence Score	Core Sequence Score	Motif	Strand	Cluster	Transcription factor
	875	0.91482675	1.0	ggAAACAgtgc	1	1	FOXO4
	874	0.916965	1.0	aggAAACAgt	1	1	FOXO1
	219	0.987681	1.0	atAAACAcctc	1	3	FOXO4
	218	0.9890819	1.0	aatAAACAcc	1	3	FOXO1
	1812	0.943527	1.0	ccaAAACAtc	2	5	FOXO1
	344	0.93882215	1.0	taAAACAtgac	2	8	FOXO4
	342	0.9376465	1.0	ataAAACAtg	2	8	FOXO1
	1652	0.9185045	1.0	tgtAAACAgagg	2	8	FOXO3
	49	0.9807984	1.0	ttAAACAagtt	2	12	FOXO4
	47	0.98186105	1.0	cttAAACAag	2	12	FOXO1
	49	0.9508617	1.0	cttAAACAagtt	2	12	FOXO3
	276	0.94430786	1.0	acAAACAaccc	1	13	FOXO4
	275	0.9397297	1.0	tacAAACAac	1	13	FOXO1
	275	0.9061244	1.0	tacAAACAaccc	1	13	FOXO3
	675	0.9423062	1.0	gaAAACAgagg	2	17	FOXO4
	673	0.9464881	1.0	tgaAAACAga	2	17	FOXO1
	978	0.90933275	1.0	tgAAACActaa	1	18	FOXO4
	977	0.91075474	1.0	atgAAACAct	1	18	FOXO1
	1724	0.9246084	1.0	acAAACAccgg	1	19	FOXO4
	1723	0.9292292	1.0	gacAAACAcc	1	19	FOXO1
	1941	0.9512191	1.0	aaAAACAgaaa	1	22	FOXO4
	1940	0.9561286	1.0	caaAAACAga	1	22	FOXO1
	511	0.9492057	1.0	caAAACAcctt	1	28	FOXO4
	510	0.9457556	1.0	tcaAAACAcc	1	28	FOXO1
	1291	0.9684239	1.0	ttAAACAcagc	1	33	FOXO4
	1291	0.9518435	1.0	ttAAACAca	1	33	FOXO1
	1814	0.94729835	1.0	caAAACAtctc	2	34	FOXO4
	1290	0.9695905	1.0	tttAAACAca	1	44	FOXO1
CTLA4	Position	Matrix Sequence Score	Core Sequence Score	Motif	Strand	Cluster	Transcription factor
	610	0.9628091	1.0	caAAACAagcc	2	1	FOXO4
	608	0.9581008	1.0	acaAAACAag	2	1	FOXO1
	610	0.90501875	1.0	acaAAACAagcc	2	1	FOXO3
	1341	0.92673796	1.0	agAAACAttca	2	4	FOXO4
	1339	0.92443246	1.0	aagAAACAtt	2	4	FOXO1
	277	0.9495707	1.0	aaAAACAggag	2	5	FOXO4
	275	0.9557258	1.0	aaaAAACAgg	2	5	FOXO1
	181	0.9198752	1.0	tgAAACAaatg	2	8	FOXO4
	179	0.9214044	1.0	ctgAAACAaa	2	8	FOXO1
	1454	0.92290395	1.0	gcAAACAgaca	2	12	FOXO4
	1452	0.91812104	1.0	tgcAAACAga	2	12	FOXO1
	105	0.95078206	1.0	gaAAACAggca	1	13	FOXO4
	104	0.9482583	1.0	agaAAACAgg	1	13	FOXO1
	1472	0.95567304	1.0	caAAACAaaaa	1	17	FOXO4
	1471	0.95850354	1.0	ccaAAACAaa	1	17	FOXO1
	1471	0.9109279	1.0	ccaAAACAaaaa	1	17	FOXO3
	1576	0.91553104	1.0	tcAAACAcatt	1	22	FOXO4
	1575	0.9119108	1.0	ttcAAACAca	1	22	FOXO1
	1284	0.9048012	1.0	tgAAACAttga	2	23	FOXO4
	1282	0.9045234	1.0	ttgAAACAtt	2	23	FOXO1
CLEC3B	Position	Matrix Sequence Score	Core Sequence Score	Motif	Strand	Cluster	Transcription factor
	1709	0.95791364	1.0	gaAAACAagga	2	1	FOXO4
	1707	0.96281713	1.0	agaAAACAag	2	1	FOXO1
	1709	0.93062794	1.0	agaAAACAagga	2	1	FOXO3
	569	0.9551718	1.0	taAAACAaaca	2	2	FOXO4
	567	0.9522651	1.0	ataAAACAaa	2	2	FOXO1
	569	0.90342355	1.0	ataAAACAaaca	2	2	FOXO3
	101	0.9813084	1.0	gtAAACAtccc	1	3	FOXO4
	100	0.975383	1.0	tgtAAACAtc	1	3	FOXO1
	100	0.9143842	1.0	tgtAAACAtccc	1	3	FOXO3
	307	0.95567304	1.0	caAAACAacaa	1	4	FOXO4
	306	0.9555698	1.0	gcaAAACAac	1	4	FOXO1
	306	0.908181	1.0	gcaAAACAacaa	1	4	FOXO3
	1934	0.9487775	1.0	caAAACActta	2	5	FOXO4
	1932	0.9478539	1.0	acaAAACAct	2	5	FOXO1
MME	Position	Matrix Sequence Score	Core Sequence Score	Motif	Strand	Cluster	Transcription factor
	173	0.9538988	1.0	aaAAACAgata	1	3	FOXO4
	172	0.9539556	1.0	taaAAACAga	1	3	FOXO1
	988	0.973828	1.0	ctAAACAtttt	2	6	FOXO4
	986	0.970592	1.0	gctAAACAtt	2	6	FOXO1
	1027	0.93076044	1.0	agaAAACAatac	2	6	FOXO3
	1563	0.9359602	1.0	acAAACAagga	2	8	FOXO4
	1561	0.9400877	1.0	tacAAACAag	2	8	FOXO1
	1563	0.9102448	1.0	tacAAACAagga	2	8	FOXO3
	69	0.94461864	1.0	caAAACAtaac	2	11	FOXO4
	67	0.94360167	1.0	acaAAACAta	2	11	FOXO1
S100P	Position	Matrix Sequence Score	Core Sequence Score	Motif	Strand	Cluster	Transcription factor
	487	0.9667625	1.0	aaAAACAacac	1	3	FOXO4
	486	0.9699266	1.0	aaaAAACAac	1	3	FOXO1
	486	0.9264182	1.0	aaaAAACAacac	1	3	FOXO3
	1138	0.98237705	1.0	atAAACAcagt	2	5	FOXO4
	1136	0.98984265	1.0	catAAACAca	2	5	FOXO1
	979	0.91402817	1.0	ccAAACAgaaa	2	6	FOXO4
	977	0.9130616	1.0	gccAAACAga	2	6	FOXO1
	515	0.932433	1.0	agAAACAaaag	1	14	FOXO4
	514	0.9394837	1.0	cagAAACAaa	1	14	FOXO1
	1963	0.9031528	1.0	tgAAACAtggg	1	19	FOXO4
	1962	0.9046129	1.0	ttgAAACAtg	1	19	FOXO1
	1131	0.9347968	1.0	acAAACAcgcc	1	26	FOXO4
	1130	0.9321033	1.0	cacAAACAcg	1	26	FOXO1
C1QTNF7	Position	Matrix Sequence Score	Core Sequence Score	Motif	Strand	Cluster	Transcription factor
	273	0.99554366	1.0	atAAACAaata	1	1	FOXO4
	272	0.99782705	1.0	tatAAACAaa	1	1	FOXO1
	272	0.99291104	1.0	tatAAACAaata	1	1	FOXO3
	742	0.96554226	1.0	aaAAACAagat	1	2	FOXO4
	741	0.9684548	1.0	taaAAACAag	1	2	FOXO1
	741	0.94726175	1.0	taaAAACAagat	1	2	FOXO3
	426	0.9507179	1.0	gaAAACAgaca	1	3	FOXO4
	425	0.94831795	1.0	agaAAACAga	1	3	FOXO1
	1012	0.909186	1.0	attTTGTTttcttt	2	6	FOXO4
	838	0.92694503	1.0	ggAAACAaaga	1	7	FOXO4
	837	0.93167305	1.0	aggAAACAaa	1	7	FOXO1
	837	0.901984	1.0	aggAAACAaaga	1	7	FOXO3
	681	0.9225899	1.0	ggAAACAttcc	1	8	FOXO4
	680	0.91513515	1.0	tggAAACAtt	1	8	FOXO1
	1345	1.0	1.0	TGTTGac	2	9	FOXO1
	397	0.97785634	1.0	gtAAACAccat	2	11	FOXO4
	395	0.9816143	1.0	agtAAACAcc	2	11	FOXO1
	1221	0.91150045	1.0	tgAAACAttca	1	15	FOXO4
	1220	0.9066963	1.0	ctgAAACAtt	1	15	FOXO1
	1238	0.93804294	1.0	ggaAAACAaatg	1	15	FOXO3
	1496	0.9547613	1.0	caAAACAatgt	2	16	FOXO4
	1494	0.9561814	1.0	tcaAAACAat	2	16	FOXO1
	1496	0.92174196	1.0	tcaAAACAatgt	2	16	FOXO3
	993	0.95961756	1.0	gaAAACAaaat	1	17	FOXO4
	992	0.9628768	1.0	agaAAACAaa	1	17	FOXO1
	992	0.939001	1.0	agaAAACAaaat	1	17	FOXO3
	1357	0.92957157	1.0	ccAAACAaaac	1	19	FOXO4
	1356	0.93013656	1.0	cccAAACAaa	1	19	FOXO1
	1946	1.0	1.0	TGTTGac	1	20	FOXO1
	1685	0.9647628	1.0	ttAAACAgatg	1	22	FOXO4
	1684	0.96701884	1.0	attAAACAga	1	22	FOXO1
	1605	0.9016905	1.0	atggTGTTTactct	1	30	FOXO1
	823	0.9244568	1.0	tagTTGTTaactta	2	47	FOXO4
TMPRSS11D	Position	Matrix Sequence Score	Core Sequence Score	Motif	Strand	Cluster	Transcription factor
	411	0.95496273	1.0	aaAAACAtata	1	1	FOXO4
	410	0.95578545	1.0	aaaAAACAta	1	1	FOXO1
	590	0.9508617	1.0	gttAAACAagtt	2	1	FOXO3
	945	0.9054498	1.0	tgAAACAgagc	2	2	FOXO4
	943	0.9065025	1.0	atgAAACAga	2	2	FOXO1
	59	0.94475794	1.0	caAAACAcaga	2	3	FOXO4
	82	0.9275459	1.0	tccAAACAac	2	3	FOXO1
	286	0.9839152	1.0	ctAAACAatat	2	6	FOXO4
	284	0.985494	1.0	tctAAACAat	2	6	FOXO1
	286	0.96739125	1.0	tctAAACAatat	2	6	FOXO3
	157	0.935858	1.0	agAAACAaaac	2	7	FOXO4
	155	0.9369676	1.0	gagAAACAaa	2	7	FOXO1
	1139	0.95078206	1.0	gaAAACAggca	2	8	FOXO4
	1137	0.9482583	1.0	agaAAACAgg	2	8	FOXO1
	705	0.96847945	1.0	ttAAACAcaat	2	9	FOXO4
	703	0.97142035	1.0	attAAACAca	2	9	FOXO1
	424	0.9529957	1.0	aaAAACAggac	2	10	FOXO4
	422	0.9560689	1.0	caaAAACAgg	2	10	FOXO1
	988	1.0	1.0	aaAAACAaa	1	13	FOXO1
	986	0.9179727	1.0	gcAAACAgaat	2	15	FOXO4
	984	0.9199509	1.0	agcAAACAga	2	15	FOXO1
	1559	0.9202859	1.0	tcAAACAacag	2	16	FOXO4
	1557	0.9234804	1.0	atcAAACAac	2	16	FOXO1
	1783	0.9551718	1.0	taAAACAacca	1	27	FOXO4
	1782	0.9518474	1.0	ataAAACAac	1	27	FOXO1
	1782	0.90067667	1.0	ataAAACAacca	1	27	FOXO3
	1905	0.9913956	1.0	gtAAACAattc	1	28	FOXO4
	1904	0.99204016	1.0	agtAAACAat	1	28	FOXO1
	1904	0.9764098	1.0	agtAAACAattc	1	28	FOXO3
	988	0.96413827	1.0	aaAAACAaagt	1	35	FOXO4
	987	0.9703443	1.0	aaaAAACAaa	1	35	FOXO1
	987	0.9276591	1.0	aaaAAACAaagt	1	35	FOXO3
IL8	Position	Matrix Sequence Score	Core Sequence Score	Motif	Strand	Cluster	Transcription factor
	1648	0.9760131	1.0	gtAAACAtgac	1	3	FOXO4
	1647	0.97574097	1.0	tgtAAACAtg	1	3	FOXO1
	1647	0.921384	1.0	tgtAAACAtgac	1	3	FOXO3
	136	0.9218708	1.0	agAAACAtgat	1	4	FOXO4
	135	0.92452204	1.0	aagAAACAtg	1	4	FOXO1
	648	0.98716897	1.0	atAAACAtacc	1	5	FOXO4
	647	0.98544115	1.0	catAAACAta	1	5	FOXO1
	48	0.98277676	1.0	atAAACAttta	1	10	FOXO4
	47	0.9849489	1.0	aatAAACAtt	1	10	FOXO1
	47	0.90594494	1.0	aatAAACAttta	1	10	FOXO3
	1802	0.9302566	1.0	acAAACAtcct	1	20	FOXO4
	1801	0.92700076	1.0	aacAAACAtc	1	20	FOXO1
	152	0.925674	1.0	agAAACAgaca	1	40	FOXO4
	151	0.92492485	1.0	cagAAACAga	1	40	FOXO1
CXCL2	Position	Matrix Sequence Score	Core Sequence Score	Motif	Strand	Cluster	Transcription factor
	1489	0.9229943	1.0	agAAACAgcta	2	1	FOXO4
	1487	0.92199105	1.0	gagAAACAgc	2	1	FOXO1
	768	0.94475794	1.0	caAAACAcaga	1	2	FOXO4
	767	0.9461733	1.0	tcaAAACAca	1	2	FOXO1
	883	0.9819489	1.0	atAAACActga	1	3	FOXO4
	882	0.9893504	1.0	aatAAACAct	1	3	FOXO1
	457	0.97550786	1.0	ctAAACAggct	1	4	FOXO4
	456	0.97068155	1.0	gctAAACAgg	1	4	FOXO1
	127	0.9197302	1.0	agAAACAtgag	1	5	FOXO4
	126	0.92234904	1.0	gagAAACAtg	1	5	FOXO1
	1372	0.9621601	1.0	cgctTGTTTactac	2	6	FOXO1
	1372	0.9522564	1.0	cgcTTGTTtactac	2	6	FOXO4
	1019	0.9385248	1.0	taAAACAccag	1	9	FOXO4
	1018	0.94168997	1.0	ataAAACAcc	1	9	FOXO1
	947	0.91469216	1.0	tgAAACAcaca	1	10	FOXO4
	946	0.90907407	1.0	ttgAAACAca	1	10	FOXO1
	633	0.99071443	1.0	gtAAACAagcg	1	13	FOXO4
	632	0.9921297	1.0	agtAAACAag	1	13	FOXO1
	632	0.9692775	1.0	agtAAACAagcg	1	13	FOXO3
	1096	0.9092314	1.0	tcAAACAttaa	1	22	FOXO4
	1095	0.9073601	1.0	ttcAAACAtt	1	22	FOXO1
BTC	Position	Matrix Sequence Score	Core Sequence Score	Motif	Strand	Cluster	Transcription factor
	587	0.9861558	1.0	gtAAACAaggt	2	1	FOXO4
	585	0.9924728	1.0	cgtAAACAag	2	1	FOXO1
	587	0.9681869	1.0	cgtAAACAaggt	2	1	FOXO3
	784	0.9790331	1.0	atAAACAgaaa	1	6	FOXO4
	783	0.98544115	1.0	catAAACAga	1	6	FOXO1
	783	0.9006015	1.0	catAAACAgaaa	1	6	FOXO3
	29	0.95961756	1.0	gaAAACAaaat	1	7	FOXO4
	28	0.96070385	1.0	ggaAAACAaa	1	7	FOXO1
	28	0.93516356	1.0	ggaAAACAaaat	1	7	FOXO3
	963	0.90416545	1.0	tgAAACAgtgt	1	11	FOXO4
	962	0.9045234	1.0	ttgAAACAgt	1	11	FOXO1
	1976	0.90993315	1.0	attTTGTTttcctt	2	18	FOXO4
	324	0.9240691	1.0	ggAAACAccca	2	19	FOXO4
	322	0.91892505	1.0	gggAAACAcc	2	19	FOXO1
	1415	0.96600085	1.0	acctTGTTTacgcc	1	23	FOXO1
	1415	0.9488123	1.0	accTTGTTtacgcc	1	23	FOXO4
	466	0.9620831	1.0	ttAAACAgtag	1	38	FOXO4
	465	0.9672127	1.0	cttAAACAgt	1	38	FOXO1
SPP1	Position	Matrix Sequence Score	Core Sequence Score	Motif	Strand	Cluster	Transcription factor
	590	0.9498124	1.0	taAAACAaaaa	2	2	FOXO4
	588	0.9504352	1.0	ttaAAACAaa	2	2	FOXO1
	590	0.9243995	1.0	ttaAAACAaaaa	2	2	FOXO3
	743	0.952283	1.0	aaAAACAttaa	2	6	FOXO4
	741	0.95346326	1.0	gaaAAACAtt	2	6	FOXO1
	1533	0.95539093	1.0	aaAAACAtttt	2	12	FOXO4
	1531	0.95346326	1.0	gaaAAACAtt	2	12	FOXO1
	632	0.9387581	1.0	taAAACAttac	2	13	FOXO4
	630	0.9357271	1.0	ttaAAACAtt	2	13	FOXO1
	1227	0.93414545	1.0	agAAACAaaaa	1	21	FOXO4
	1226	0.93914056	1.0	aagAAACAaa	1	21	FOXO1
	1226	0.9018947	1.0	aagAAACAaaaa	1	21	FOXO3
	1561	0.95858264	1.0	aaAAACActtt	2	24	FOXO4
	1745	0.9695832	1.0	ttAAACAgact	1	30	FOXO4
	1744	0.96484584	1.0	gttAAACAga	1	30	FOXO1
TDO2	Position	Matrix Sequence Score	Core Sequence Score	Motif	Strand	Cluster	Transcription factor
	1364	0.95567304	1.0	caAAACAaaaa	2	2	FOXO4
	1362	0.95633066	1.0	tcaAAACAaa	2	2	FOXO1
	1364	0.93011516	1.0	tcaAAACAaaaa	2	2	FOXO3
	1489	0.9844543	1.0	ctAAACAattg	2	3	FOXO4
	1487	0.985494	1.0	tctAAACAat	2	3	FOXO1
	1489	0.97027063	1.0	tctAAACAattg	2	3	FOXO3
	794	0.94738966	1.0	gaAAACAtttg	2	5	FOXO4
	792	0.9481687	1.0	agaAAACAtt	2	5	FOXO1
	227	0.9487025	1.0	gaAAACAcagt	2	8	FOXO4
	225	0.95271945	1.0	agaAAACAca	2	8	FOXO1
	154	0.9123876	1.0	atgTTGTTtatctt	1	10	FOXO4
	839	0.9703443	1.0	aaaAAACAaa	2	10	FOXO1
	841	0.93753827	1.0	aaaAAACAaata	2	10	FOXO3
	250	0.97115916	1.0	ttAAACActtt	1	11	FOXO4
	249	0.9716141	1.0	cttAAACAct	1	11	FOXO1
	1848	0.99329215	1.0	atAAACAacat	2	12	FOXO4
	1846	0.9970662	1.0	gatAAACAac	2	12	FOXO1
	1848	0.96672416	1.0	gatAAACAacat	2	12	FOXO3
	1581	0.9220272	1.0	agAAACAgcac	2	13	FOXO4
	1579	0.92450714	1.0	cagAAACAgc	2	13	FOXO1
	1588	0.9313928	1.0	ggAAACAactt	1	20	FOXO4
	1587	0.9312554	1.0	aggAAACAac	1	20	FOXO1
	1587	0.911863	1.0	aggAAACAactt	1	20	FOXO3
	1463	0.90656924	1.0	tgAAACAtcat	2	33	FOXO4
	1461	0.9042549	1.0	ttgAAACAtc	2	33	FOXO1
IL7R	Position	Matrix Sequence Score	Core Sequence Score	Motif	Strand	Cluster	Transcription factor
	378	0.9759781	1.0	ttAAACAagag	1	1	FOXO4
	377	0.97968817	1.0	tttAAACAag	1	1	FOXO1
	377	0.9616757	1.0	tttAAACAagag	1	1	FOXO3
	551	0.9836614	1.0	atAAACAcagc	2	2	FOXO4
	549	0.98766965	1.0	tatAAACAca	2	2	FOXO1
	551	0.9017731	1.0	tatAAACAcagc	2	2	FOXO3
	681	0.9861667	1.0	ctAAACAaata	1	5	FOXO4
	680	0.9878162	1.0	cctAAACAaa	1	5	FOXO1
	680	0.95657736	1.0	cctAAACAaata	1	5	FOXO3
	177	0.96485955	1.0	ttAAACAttaa	2	7	FOXO4
	175	0.9646966	1.0	gttAAACAtt	2	7	FOXO1
	1160	0.9261022	1.0	agAAACAgtct	2	9	FOXO4
	1158	0.92443246	1.0	aagAAACAgt	2	9	FOXO1
	550	0.9522504	1.0	aaAAACAggtg	1	14	FOXO4
	549	0.9560689	1.0	caaAAACAgg	1	14	FOXO1
	870	0.9332184	1.0	ccAAACAacca	1	15	FOXO4
	869	0.9275459	1.0	tccAAACAac	1	15	FOXO1
	1665	0.9364739	1.0	taAAACAggat	2	19	FOXO4
	1663	0.93581665	1.0	ttaAAACAgg	2	19	FOXO1
	579	0.9248651	1.0	cagAAACAgg	2	31	FOXO1
	1059	0.94961417	1.0	gaAAACAcaaa	1	32	FOXO4
	1058	0.9508896	1.0	tgaAAACAca	1	32	FOXO1
CCNB1	Position	Matrix Sequence Score	Core Sequence Score	Motif	Strand	Cluster	Transcription factor
	938	0.9551718	1.0	taAAACAaaca	1	2	FOXO4
	937	0.95260817	1.0	ctaAAACAaa	1	2	FOXO1
	946	0.9148978	1.0	acaAAACAattg	1	2	FOXO3
	1209	0.983487	1.0	ctAAACAaaaa	2	4	FOXO4
	1207	0.9874731	1.0	actAAACAaa	2	4	FOXO1
	1209	0.95478845	1.0	actAAACAaaaa	2	4	FOXO3
	1353	0.95265573	1.0	aaAAACAttgc	2	5	FOXO4
	1351	0.95597935	1.0	caaAAACAtt	2	5	FOXO1
	1274	0.96340156	1.0	aaAAACAagag	2	11	FOXO4
	1272	0.96811163	1.0	gaaAAACAag	2	11	FOXO1
	1274	0.9253277	1.0	gaaAAACAagag	2	11	FOXO3
	983	0.9061557	1.0	gtgTTGTTttcaca	2	16	FOXO4
	1022	0.9609019	1.0	gaAAACAacac	1	17	FOXO4
	1021	0.9606293	1.0	tgaAAACAac	1	17	FOXO1
	1021	0.9474835	1.0	tgaAAACAacac	1	17	FOXO3
	1308	0.95316976	1.0	caAAACAcacc	2	41	FOXO4
	1306	0.9461733	1.0	tcaAAACAca	2	41	FOXO1
GPX3	Position	Matrix Sequence Score	Core Sequence Score	Motif	Strand	Cluster	Transcription factor
	716	0.956442	1.0	aaAAACAcctg	2	4	FOXO4
	714	0.9579394	1.0	taaAAACAcc	2	4	FOXO1
	1474	0.9654781	1.0	aaAAACAaaat	2	5	FOXO4
	1472	0.9703443	1.0	aaaAAACAaa	2	5	FOXO1
	1474	0.93328536	1.0	aaaAAACAaaat	2	5	FOXO3
	820	0.9328056	1.0	agAAACAaaga	2	6	FOXO4
	818	0.93914056	1.0	aagAAACAaa	2	6	FOXO1
	787	0.92405826	1.0	agAAACAttta	2	14	FOXO4
	785	0.9247756	1.0	cagAAACAtt	2	14	FOXO1
	662	0.9386018	1.0	agAAACAagtc	1	17	FOXO4
	661	0.93725103	1.0	tagAAACAag	1	17	FOXO1
	661	0.91875046	1.0	tagAAACAagtc	1	17	FOXO3
AGR3	Position	Matrix Sequence Score	Core Sequence Score	Motif	Strand	Cluster	Transcription factor
	87	0.93414545	1.0	agAAACAaaaa	1	1	FOXO4
	86	0.93914056	1.0	aagAAACAaa	1	1	FOXO1
	86	0.9018947	1.0	aagAAACAaaaa	1	1	FOXO3
	76	0.9770447	1.0	atAAACAttgg	2	2	FOXO4
	74	0.98311895	1.0	tatAAACAtt	2	2	FOXO1
	76	0.9086686	1.0	tatAAACAttgg	2	2	FOXO3
	1194	0.9145181	1.0	ggAAACAggaa	2	3	FOXO4
	1192	0.91705453	1.0	aggAAACAgg	2	3	FOXO1
	267	0.9945765	1.0	atAAACAatac	1	4	FOXO4
	266	0.9976778	1.0	tatAAACAat	1	4	FOXO1
	266	0.9804176	1.0	tatAAACAatac	1	4	FOXO3
	577	0.9324971	1.0	agAAACAagag	2	6	FOXO4
	575	0.93725103	1.0	tagAAACAag	2	6	FOXO1
	577	0.91449755	1.0	tagAAACAagag	2	6	FOXO3
	1052	0.9583551	1.0	aaAAACAggcc	2	7	FOXO4
	1050	0.9535528	1.0	gaaAAACAgg	2	7	FOXO1
	1107	0.9722609	1.0	gtAAACAgagt	1	8	FOXO4
	1106	0.9758007	1.0	tgtAAACAga	1	8	FOXO1
	1106	0.92125136	1.0	tgtAAACAgagt	1	8	FOXO3
	830	0.9539629	1.0	aaAAACAggta	1	11	FOXO4
	829	0.9557258	1.0	aaaAAACAgg	1	11	FOXO1
	175	0.9049296	1.0	ataAAACAagac	2	11	FOXO3
	383	0.97805464	1.0	ttAAACAacat	1	15	FOXO4
	382	0.98150307	1.0	cttAAACAac	1	15	FOXO1
	382	0.94386196	1.0	cttAAACAacat	1	15	FOXO3
	294	0.9275769	1.0	acAAACAtttt	1	17	FOXO4
	293	0.9272692	1.0	aacAAACAtt	1	17	FOXO1
	306	0.92701024	1.0	tgtAAACAttta	1	17	FOXO3
	1033	0.9364098	1.0	taAAACAgaat	1	28	FOXO4
	1032	0.93587637	1.0	ttaAAACAga	1	28	FOXO1
	1501	0.92673796	1.0	agAAACAtcca	1	32	FOXO4
	1500	0.92450714	1.0	cagAAACAtc	1	32	FOXO1
	1220	0.9150921	1.0	ccAAACAttaa	1	34	FOXO4
	1219	0.91291237	1.0	gccAAACAtt	1	34	FOXO1
IL6	Position	Matrix Sequence Score	Core Sequence Score	Motif	Strand	Cluster	Transcription factor
	1824	0.9346417	1.0	taAAACAgtga	2	2	FOXO4
	1822	0.937557	1.0	ataAAACAgt	2	2	FOXO1
	145	0.9264811	1.0	cgAAACAaaac	1	5	FOXO4
	144	0.9269568	1.0	acgAAACAaa	1	5	FOXO1
	1930	0.9683163	1.0	ctAAACAgaga	2	6	FOXO4
	1928	0.97108436	1.0	tctAAACAga	2	6	FOXO1
	555	0.98328876	1.0	atAAACAcaaa	1	7	FOXO4
	554	0.98732656	1.0	gatAAACAca	1	7	FOXO1
	1742	0.9487775	1.0	caAAACActta	2	11	FOXO4
	1740	0.94819695	1.0	ccaAAACAct	2	11	FOXO1
	706	0.9020248	1.0	tgAAACAgtgg	1	15	FOXO4
	705	0.9041803	1.0	gtgAAACAgt	1	15	FOXO1
	1182	0.95265573	1.0	aaAAACAtagc	1	24	FOXO4
	1181	0.95578545	1.0	aaaAAACAta	1	24	FOXO1
	1939	0.9403438	1.0	acAAACAaatt	1	32	FOXO4
	1938	0.93980426	1.0	gacAAACAaa	1	32	FOXO1
	1938	0.9050569	1.0	gacAAACAaatt	1	32	FOXO3
UPP1	Position	Matrix Sequence Score	Core Sequence Score	Motif	Strand	Cluster	Transcription factor
	702	0.9708676	1.0	ttAAACAgccc	2	3	FOXO4
	700	0.9666012	1.0	attAAACAgc	2	3	FOXO1
	1594	0.91469216	1.0	tgAAACAcaca	2	4	FOXO4
	1592	0.908731	1.0	gtgAAACAca	2	4	FOXO1
	1602	0.9009366	1.0	cacAAACAaatc	2	4	FOXO3
	1786	0.9650499	1.0	aaAAACAaaaa	2	19	FOXO4
	1784	0.9703443	1.0	aaaAAACAaa	2	19	FOXO1
	1786	0.931912	1.0	aaaAAACAaaaa	2	19	FOXO3
	1313	0.94343424	1.0	gaAAACAtggg	2	29	FOXO4
	1311	0.9482583	1.0	agaAAACAtg	2	29	FOXO1
TFPI2	Position	Matrix Sequence Score	Core Sequence Score	Motif	Strand	Cluster	Transcription factor
	447	0.9336466	1.0	ccAAACAaact	1	1	FOXO4
	446	0.93013656	1.0	cccAAACAaa	1	1	FOXO1
	457	0.9117507	1.0	tagAAACAacac	1	1	FOXO3
	620	0.9261022	1.0	agAAACAgact	1	2	FOXO4
	619	0.9245817	1.0	aagAAACAga	1	2	FOXO1
	295	0.98205024	1.0	aaAAACAta	1	3	FOXO1
	959	0.95547473	1.0	aaAAACAcaaa	2	8	FOXO4
	957	0.9583571	1.0	taaAAACAca	2	8	FOXO1
	1891	0.93991566	1.0	acAAACAatta	2	9	FOXO4
	1889	0.93999815	1.0	tacAAACAat	2	9	FOXO1
	1891	0.91875046	1.0	tacAAACAatta	2	9	FOXO3
	1237	0.92758775	1.0	gcAAACActct	2	13	FOXO4
	1235	0.92203015	1.0	ggcAAACAct	2	13	FOXO1
	277	0.9509432	1.0	aaAAACAtaga	1	17	FOXO4
	276	0.9561286	1.0	caaAAACAta	1	17	FOXO1
SERPINE1	Position	Matrix Sequence Score	Core Sequence Score	Motif	Strand	Cluster	Transcription factor
	289	0.9918741	1.0	gaAAACAag	1	4	FOXO1
	1310	0.9128057	1.0	ggAAACAggag	2	4	FOXO4
	867	0.95536774	1.0	aaaAAACAgc	2	5	FOXO1
	483	0.91865647	1.0	ccAAACAcagc	2	7	FOXO4
	481	0.9174631	1.0	gccAAACAca	2	7	FOXO1
	790	1.0	1.0	TGTTGac	1	10	FOXO1
	1422	0.91940296	1.0	agAAACAgagt	2	11	FOXO4
	1420	0.92275184	1.0	tagAAACAga	2	11	FOXO1
	289	0.96504104	1.0	gaAAACAagct	1	13	FOXO4
	288	0.9606441	1.0	ggaAAACAag	1	13	FOXO1
	288	0.9281639	1.0	ggaAAACAagct	1	13	FOXO3
	1942	0.9225549	1.0	tgAAACAatcg	1	18	FOXO4
	1941	0.9209121	1.0	atgAAACAat	1	18	FOXO1
	869	0.95561135	1.0	aaAAACAgctc	2	19	FOXO4
AKR1B10	Position	Matrix Sequence Score	Core Sequence Score	Motif	Strand	Cluster	Transcription factor
	69	0.9549736	1.0	gaAAACAccca	2	2	FOXO4
	67	0.95230174	1.0	agaAAACAcc	2	2	FOXO1
	604	0.90604436	1.0	tgAAACAgatg	1	3	FOXO4
	603	0.90684557	1.0	ctgAAACAga	1	3	FOXO1
	428	0.924469	1.0	acAAACAtcaa	1	4	FOXO4
	427	0.92700076	1.0	aacAAACAtc	1	4	FOXO1
	654	0.9652963	1.0	ttAAACAtggc	2	5	FOXO4
	652	0.9669592	1.0	attAAACAtg	2	5	FOXO1
	1278	1.0	1.0	TGTTGac	1	24	FOXO1
	1160	0.9620617	1.0	aaAAACAaggg	2	26	FOXO4
	1158	0.97028464	1.0	aaaAAACAag	2	26	FOXO1
	1160	0.9235388	1.0	aaaAAACAaggg	2	26	FOXO3
	1753	0.9512191	1.0	aaAAACAgcaa	1	29	FOXO4
	1752	0.9557109	1.0	caaAAACAgc	1	29	FOXO1
PI15	Position	Matrix Sequence Score	Core Sequence Score	Motif	Strand	Cluster	Transcription factor
	385	0.93087035	1.0	tgAAACAtg	1	2	FOXO1
	629	0.9498792	1.0	aaAAACAgtga	2	2	FOXO4
	808	0.9328056	1.0	agAAACAaaga	2	3	FOXO4
	806	0.93914056	1.0	aagAAACAaa	2	3	FOXO1
	61	0.9794613	1.0	atAAACAgcat	2	5	FOXO4
	59	0.9846804	1.0	aatAAACAgc	2	5	FOXO1
	61	0.90306544	1.0	aatAAACAgcat	2	5	FOXO3
	1538	0.95054644	1.0	ggaAAACAca	2	6	FOXO1
	762	0.90604436	1.0	tgAAACAgatg	1	11	FOXO4
	761	0.90684557	1.0	ctgAAACAga	1	11	FOXO1
	248	0.9642238	1.0	ttAAACAgtat	1	12	FOXO4
	247	0.9646966	1.0	gttAAACAgt	1	12	FOXO1
	848	0.9565785	1.0	aaAAACAgaca	2	17	FOXO4
	846	0.95578545	1.0	aaaAAACAga	2	17	FOXO1
	385	0.9071724	1.0	tgAAACAtgtg	1	23	FOXO4
	384	0.9067859	1.0	ctgAAACAtg	1	23	FOXO1
	1540	0.9532611	1.0	gaAAACAcacg	2	52	FOXO4
OMD	Position	Matrix Sequence Score	Core Sequence Score	Motif	Strand	Cluster	Transcription factor
	238	0.94738966	1.0	gaAAACAtatg	1	2	FOXO4
	237	0.94831795	1.0	agaAAACAta	1	2	FOXO1
	590	0.96485955	1.0	ttAAACAttaa	1	3	FOXO4
	589	0.96686965	1.0	attAAACAtt	1	3	FOXO1
	432	0.9527221	1.0	gaAAACActtt	1	4	FOXO4
	431	0.95039725	1.0	ggaAAACAct	1	4	FOXO1
	447	0.90898365	1.0	aggAAACAaaat	1	4	FOXO3
	38	0.95234716	1.0	aaAAACAtgaa	1	5	FOXO4
	37	0.9538959	1.0	taaAAACAtg	1	5	FOXO1
	965	0.99323666	1.0	atAAACAatgc	1	6	FOXO4
	964	0.9995077	1.0	aatAAACAat	1	6	FOXO1
	964	0.9594417	1.0	aatAAACAatgc	1	6	FOXO3
	99	0.97838455	1.0	atAAACAttag	1	7	FOXO4
	98	0.98311895	1.0	tatAAACAtt	1	7	FOXO1
	98	0.91429484	1.0	tatAAACAttag	1	7	FOXO3
	155	0.9529203	1.0	taAAACAattt	1	9	FOXO4
	154	0.95211583	1.0	ataAAACAat	1	9	FOXO1
	154	0.91192925	1.0	ataAAACAattt	1	9	FOXO3
	748	0.9566426	1.0	aaAAACAggca	1	10	FOXO4
	747	0.9538959	1.0	taaAAACAgg	1	10	FOXO1
	497	0.9330879	1.0	gcAAACAaaac	2	11	FOXO4
	495	0.9323368	1.0	ggcAAACAaa	2	11	FOXO1
	497	0.90102595	1.0	ggcAAACAaaac	2	11	FOXO3
	358	0.9084211	1.0	tgAAACActgt	1	12	FOXO4
	357	0.9089249	1.0	ttgAAACAct	1	12	FOXO1
	330	0.9532611	1.0	gaAAACActcg	2	13	FOXO4
	328	0.95039725	1.0	ggaAAACAct	2	13	FOXO1
	1472	0.9512191	1.0	aaAAACAgtaa	1	19	FOXO4
	1471	0.95380634	1.0	taaAAACAgt	1	19	FOXO1
	1001	0.94987655	1.0	taAAACAagaa	2	33	FOXO4
	999	0.9503755	1.0	ttaAAACAag	2	33	FOXO1
	1001	0.92302614	1.0	ttaAAACAagaa	2	33	FOXO3
C10orf99	Position	Matrix Sequence Score	Core Sequence Score	Motif	Strand	Cluster	Transcription factor
	223	0.92130554	1.0	ggAAACAtcct	1	1	FOXO4
	222	0.91452354	1.0	gggAAACAtc	1	1	FOXO1
	876	0.96485955	1.0	ttAAACAtcaa	1	3	FOXO4
	875	0.9669442	1.0	cttAAACAtc	1	3	FOXO1
	1909	0.92491233	1.0	aaaAAACAagga	2	3	FOXO3
	125	0.9502406	1.0	taAAACAatat	1	6	FOXO4
	124	0.95211583	1.0	ataAAACAat	1	6	FOXO1
	124	0.9063029	1.0	ataAAACAatat	1	6	FOXO3
	1453	0.9231019	1.0	ggAAACAcctc	1	18	FOXO4
	1452	0.91892505	1.0	gggAAACAcc	1	18	FOXO1
	1880	0.92715955	1.0	gcAAACAcaca	1	25	FOXO4
	1879	0.92252254	1.0	tgcAAACAca	1	25	FOXO1
TCN1	Position	Matrix Sequence Score	Core Sequence Score	Motif	Strand	Cluster	Transcription factor
	811	0.97354525	1.0	gtAAACAgtgc	1	1	FOXO4
	810	0.97565144	1.0	tgtAAACAgt	1	1	FOXO1
	810	0.91301084	1.0	tgtAAACAgtgc	1	1	FOXO3
	377	0.94430786	1.0	acAAACAatcc	1	2	FOXO4
	376	0.93999815	1.0	tacAAACAat	1	2	FOXO1
	376	0.904751	1.0	tacAAACAatcc	1	2	FOXO3
	367	0.9453585	1.0	gaAAACAgtaa	2	3	FOXO4
	365	0.9481687	1.0	agaAAACAgt	2	3	FOXO1
	1423	0.95664024	1.0	caAAACAattg	2	4	FOXO4
	1421	0.9561814	1.0	tcaAAACAat	2	4	FOXO1
	1423	0.93024766	1.0	tcaAAACAattg	2	4	FOXO3
	793	0.92447984	1.0	gcAAACAcata	2	5	FOXO4
	791	0.92252254	1.0	tgcAAACAca	2	5	FOXO1
	1241	0.915518	1.0	ggAAACAtaaa	1	6	FOXO4
	1240	0.9171142	1.0	aggAAACAta	1	6	FOXO1
	1083	0.96938026	1.0	ctAAACAtaga	2	7	FOXO4
	1081	0.9729142	1.0	actAAACAta	2	7	FOXO1
	1713	0.94729835	1.0	caAAACAtttc	2	11	FOXO4
	1711	0.94162256	1.0	tcaAAACAtt	2	11	FOXO1
	960	0.9430455	1.0	caAAACAcagg	2	14	FOXO4
	958	0.9461733	1.0	tcaAAACAca	2	14	FOXO1
	826	0.9214808	1.0	acAAACAtggg	1	15	FOXO4
	825	0.92735875	1.0	aacAAACAtg	1	15	FOXO1
	1729	1.0	1.0	TGTTGac	1	47	FOXO1
FOSL1	Position	Matrix Sequence Score	Core Sequence Score	Motif	Strand	Cluster	Transcription factor
	681	0.93231535	1.0	ccAAACAagtc	1	3	FOXO4
	680	0.9279039	1.0	tccAAACAag	1	3	FOXO1
	680	0.90160376	1.0	tccAAACAagtc	1	3	FOXO3
	625	0.9346417	1.0	taAAACAgaga	1	6	FOXO4
	624	0.9355332	1.0	gtaAAACAga	1	6	FOXO1
	921	0.95547473	1.0	aaAAACAcaaa	1	7	FOXO4
	920	0.96018696	1.0	aaaAAACAca	1	7	FOXO1
	863	0.92128813	1.0	gcAAACAttta	1	14	FOXO4
	862	0.9201448	1.0	cgcAAACAtt	1	14	FOXO1
	1166	0.95024925	1.0	taAAACAaggc	1	24	FOXO4
	1165	0.9503755	1.0	ttaAAACAag	1	24	FOXO1
	1165	0.91465294	1.0	ttaAAACAaggc	1	24	FOXO3
MMP10	Position	Matrix Sequence Score	Core Sequence Score	Motif	Strand	Cluster	Transcription factor
	152	0.90656924	1.0	tgAAACAttat	1	1	FOXO4
	151	0.9066963	1.0	ctgAAACAtt	1	1	FOXO1
	641	0.9592535	1.0	gaAAACAagaa	1	3	FOXO4
	640	0.96281713	1.0	agaAAACAag	1	3	FOXO1
	640	0.9362542	1.0	agaAAACAagaa	1	3	FOXO3
	943	0.9524921	1.0	taAAACAaata	2	11	FOXO4
	941	0.9504352	1.0	ttaAAACAaa	2	11	FOXO1
	943	0.93002576	1.0	ttaAAACAaata	2	11	FOXO3
	583	0.94452184	1.0	caAAACAgtta	1	13	FOXO4
	582	0.9434524	1.0	acaAAACAgt	1	13	FOXO1
	607	0.9271487	1.0	acAAACAttta	2	16	FOXO4
	605	0.92761225	1.0	cacAAACAtt	2	16	FOXO1
	1034	0.9857276	1.0	gtAAACAagga	1	19	FOXO4
	1033	0.9902998	1.0	tgtAAACAag	1	19	FOXO1
	1033	0.9860008	1.0	tgtAAACAagga	1	19	FOXO3
	1168	0.9374737	1.0	taAAACAtaat	1	20	FOXO4
	1167	0.93587637	1.0	ttaAAACAta	1	20	FOXO1
	1421	0.956442	1.0	aaAAACAcatg	1	27	FOXO4
	1420	0.96018696	1.0	aaaAAACAca	1	27	FOXO1
	1302	0.92632085	1.0	acAAACAcaga	1	29	FOXO4
	1301	0.92999	1.0	tacAAACAca	1	29	FOXO1
	1214	0.94387335	1.0	caAAACAtttg	1	34	FOXO4
	1213	0.94162256	1.0	tcaAAACAtt	1	34	FOXO1
MMP1	Position	Matrix Sequence Score	Core Sequence Score	Motif	Strand	Cluster	Transcription factor
	138	0.940438	1.0	taAAACAggtc	1	1	FOXO4
	137	0.9376465	1.0	ataAAACAgg	1	1	FOXO1
	1840	0.95178187	1.0	gaAAACAtaca	2	2	FOXO4
	1838	0.9464881	1.0	tgaAAACAta	2	2	FOXO1
	485	0.93102866	1.0	ggAAACAagta	1	3	FOXO4
	484	0.92944044	1.0	gggAAACAag	1	3	FOXO1
	484	0.90802574	1.0	gggAAACAagta	1	3	FOXO3
	48	0.94542265	1.0	gaAAACAggaa	1	5	FOXO4
	47	0.9482583	1.0	agaAAACAgg	1	5	FOXO1
	1993	0.9945765	1.0	atAAACAatac	2	7	FOXO4
	1991	0.99985075	1.0	catAAACAat	2	7	FOXO1
	1993	0.9612305	1.0	catAAACAatac	2	7	FOXO3
	657	0.9701202	1.0	gtAAACAgtgg	2	9	FOXO4
	655	0.97565144	1.0	tgtAAACAgt	2	9	FOXO1
	657	0.9143842	1.0	tgtAAACAgtgg	2	9	FOXO3
	1119	0.97040933	1.0	aaAAACAaaca	2	19	FOXO4
	1117	0.9703443	1.0	aaaAAACAaa	2	19	FOXO1
	1119	0.9262857	1.0	aaaAAACAaaca	2	19	FOXO3
	619	0.92249066	1.0	tcAAACAagat	2	20	FOXO4
	617	0.92200845	1.0	ttcAAACAag	2	20	FOXO1
	1867	0.9220272	1.0	agAAACAgcac	1	27	FOXO4
	1866	0.9223342	1.0	tagAAACAgc	1	27	FOXO1
	1715	0.92285776	1.0	agAAACAcaag	1	34	FOXO4
	1714	0.92715335	1.0	tagAAACAca	1	34	FOXO1
MMP12	Position	Matrix Sequence Score	Core Sequence Score	Motif	Strand	Cluster	Transcription factor
	216	0.9367348	1.0	gcAAACAaaca	2	2	FOXO4
	214	0.93450975	1.0	agcAAACAaa	2	2	FOXO1
	216	0.901984	1.0	agcAAACAaaca	2	2	FOXO3
	566	0.9577065	1.0	aaAAACAtgca	2	3	FOXO4
	564	0.9560689	1.0	caaAAACAtg	2	3	FOXO1
	80	0.93731743	1.0	agAAACAagtt	2	5	FOXO4
	78	0.9390809	1.0	aagAAACAag	2	5	FOXO1
	80	0.90752095	1.0	aagAAACAagtt	2	5	FOXO3
	369	0.9635816	1.0	gaAAACAaatc	1	8	FOXO4
	368	0.9628768	1.0	agaAAACAaa	1	8	FOXO1
	368	0.940507	1.0	agaAAACAaatc	1	8	FOXO3
	271	0.924469	1.0	acAAACAtcaa	2	9	FOXO4
	269	0.9248277	1.0	gacAAACAtc	2	9	FOXO1
	574	0.9215865	1.0	tgcAAACAaaag	2	11	FOXO3
	225	0.94910216	1.0	gaAAACAttta	1	12	FOXO4
	224	0.94599575	1.0	ggaAAACAtt	1	12	FOXO1
	228	0.94259536	1.0	acAAACAaaca	2	13	FOXO4
	226	0.9419773	1.0	aacAAACAaa	2	13	FOXO1
	1034	0.9915241	1.0	atAAACAatga	1	15	FOXO4
	1033	0.9995077	1.0	aatAAACAat	1	15	FOXO1
	1033	0.9621886	1.0	aatAAACAatga	1	15	FOXO3
HTR3A	Position	Matrix Sequence Score	Core Sequence Score	Motif	Strand	Cluster	Transcription factor
	749	0.90782094	1.0	tgAAACAggta	2	2	FOXO4
	747	0.90644276	1.0	atgAAACAgg	2	2	FOXO1
	1985	0.94602484	1.0	taAAACAccct	2	4	FOXO4
	913	0.91910076	1.0	gcAAACAtgat	2	6	FOXO4
	911	0.91771823	1.0	ggcAAACAtg	2	6	FOXO1
	360	0.97257197	1.0	ctAAACAcaga	2	7	FOXO4
	358	0.97548586	1.0	tctAAACAca	2	7	FOXO1
	1476	0.9832049	1.0	atAAACAtatt	2	8	FOXO4
	1474	0.9850981	1.0	aatAAACAta	2	8	FOXO1
	1476	0.91143864	1.0	aatAAACAtatt	2	8	FOXO3
	1260	0.98526365	1.0	ctAAACAagac	2	13	FOXO4
	1258	0.9852404	1.0	gctAAACAag	2	13	FOXO1
	1260	0.9468308	1.0	gctAAACAagac	2	13	FOXO3
	1783	0.91690594	1.0	cgAAACAccac	1	33	FOXO4
	1782	0.91672474	1.0	ccgAAACAcc	1	33	FOXO1
	1983	0.9420331	1.0	ctaAAACAcc	2	36	FOXO1
CD163	Position	Matrix Sequence Score	Core Sequence Score	Motif	Strand	Cluster	Transcription factor
	1174	0.95265573	1.0	aaAAACAttgc	2	1	FOXO4
	1172	0.95346326	1.0	gaaAAACAtt	2	1	FOXO1
	616	0.9231019	1.0	ggAAACActtc	2	4	FOXO4
	614	0.9191935	1.0	gggAAACAct	2	4	FOXO1
	965	0.91890794	1.0	tgAAACAaaaa	2	6	FOXO4
	963	0.91888833	1.0	gtgAAACAaa	2	6	FOXO1
	1252	0.95496273	1.0	aaAAACAtata	2	7	FOXO4
	1250	0.9539556	1.0	taaAAACAta	2	7	FOXO1
	100	0.9199963	1.0	ccAAACAccac	1	9	FOXO4
	99	0.91921836	1.0	accAAACAcc	1	9	FOXO1
	532	0.97608835	1.0	gtAAACAcaga	1	11	FOXO4
	531	0.982032	1.0	agtAAACAca	1	11	FOXO1
	452	0.940507	1.0	agaAAACAacta	2	11	FOXO3
	595	0.92426735	1.0	tgAAACAacca	2	16	FOXO4
	593	0.9206436	1.0	atgAAACAac	2	16	FOXO1
	622	1.0	1.0	TGTTGac	1	17	FOXO1
	779	0.9472657	1.0	caAAACAggca	2	30	FOXO4
	777	0.94136894	1.0	gcaAAACAgg	2	30	FOXO1
	1550	0.92520833	1.0	tagTTGTTttcttt	1	32	FOXO4
	1432	0.9447741	1.0	gaAAACAtgag	1	38	FOXO4
	1431	0.9482583	1.0	agaAAACAtg	1	38	FOXO1
GPRC5A	Position	Matrix Sequence Score	Core Sequence Score	Motif	Strand	Cluster	Transcription factor
	383	0.92206246	1.0	tcAAACAagaa	1	1	FOXO4
	382	0.9241814	1.0	ctcAAACAag	1	1	FOXO1
	393	0.9018947	1.0	aacAAACAaaaa	1	1	FOXO3
	1919	0.92037874	1.0	agAAACAggaa	2	3	FOXO4
	1917	0.92452204	1.0	aagAAACAgg	2	3	FOXO1
	559	0.96083415	1.0	aaAAACAcaca	1	4	FOXO4
	558	0.96018696	1.0	aaaAAACAca	1	4	FOXO1
	576	0.93616474	1.0	aaaAAACAaatg	1	4	FOXO3
	846	0.9722872	1.0	tcttTGTTTacgtg	2	5	FOXO1
	846	0.9775521	1.0	tctTTGTTtacgtg	2	5	FOXO4
	1159	0.98566353	1.0	gtAAACAaaga	1	19	FOXO4
	1158	0.9925325	1.0	cgtAAACAaa	1	19	FOXO1
	1158	0.9681869	1.0	cgtAAACAaaga	1	19	FOXO3
	1065	0.9503074	1.0	aaAAACAgagt	1	26	FOXO4
	1064	0.9539556	1.0	taaAAACAga	1	26	FOXO1
KRT6A	Position	Matrix Sequence Score	Core Sequence Score	Motif	Strand	Cluster	Transcription factor
	818	0.9401297	1.0	caAAACAgcag	1	2	FOXO4
	817	0.943527	1.0	ccaAAACAgc	1	2	FOXO1
	632	0.918946	1.0	tcAAACAaagg	2	3	FOXO4
	630	0.9242411	1.0	ctcAAACAaa	2	3	FOXO1
	1217	0.9745741	1.0	ttAAACAacgg	2	18	FOXO4
	1215	0.9793302	1.0	tttAAACAac	2	18	FOXO1
	1217	0.9546759	1.0	tttAAACAacgg	2	18	FOXO3
	1184	0.9571873	1.0	aaAAACAcaac	1	22	FOXO4
	1183	0.96018696	1.0	aaaAAACAca	1	22	FOXO1
WIF1	Position	Matrix Sequence Score	Core Sequence Score	Motif	Strand	Cluster	Transcription factor
	281	0.9667625	1.0	aaAAACAaaac	1	2	FOXO4
	280	0.96851444	1.0	taaAAACAaa	1	2	FOXO1
	280	0.9445149	1.0	taaAAACAaaac	1	2	FOXO3
	1890	0.97040933	1.0	aaAAACAaaca	2	9	FOXO4
	1888	0.96817136	1.0	gaaAAACAaa	2	9	FOXO1
	1890	0.92244834	1.0	gaaAAACAaaca	2	9	FOXO3
	228	0.92594826	1.0	acAAACAcaag	1	11	FOXO4
	227	0.93182	1.0	aacAAACAca	1	11	FOXO1
	160	0.9110453	1.0	tgAAACAccac	1	15	FOXO4
	159	0.9086564	1.0	ttgAAACAcc	1	15	FOXO1
TSPAN8	Position	Matrix Sequence Score	Core Sequence Score	Motif	Strand	Cluster	Transcription factor
	914	0.9721219	1.0	aaAAACAaacc	1	1	FOXO4
	913	0.96851444	1.0	taaAAACAaa	1	1	FOXO1
	913	0.9388886	1.0	taaAAACAaacc	1	1	FOXO3
	336	0.9403438	1.0	acAAACAattt	1	2	FOXO4
	335	0.9421711	1.0	cacAAACAat	1	2	FOXO1
	335	0.9009366	1.0	cacAAACAattt	1	2	FOXO3
	880	0.9455858	1.0	caAAACAtcta	2	5	FOXO4
	878	0.943527	1.0	ccaAAACAtc	2	5	FOXO1
	956	0.9582777	1.0	gaAAACAatgt	1	6	FOXO4
	955	0.96089774	1.0	tgaAAACAat	1	6	FOXO1
	955	0.9446041	1.0	tgaAAACAatgt	1	6	FOXO3
	2	0.93205297	1.0	acAAACAcatc	1	7	FOXO4
	1	0.92999	1.0	tacAAACAca	1	7	FOXO1
	558	0.97585225	1.0	gtAAACAgata	2	10	FOXO4
	556	0.97763056	1.0	agtAAACAga	2	10	FOXO1
	558	0.9157807	1.0	agtAAACAgata	2	10	FOXO3
	1537	0.9233002	1.0	tgAAACAattc	2	11	FOXO4
	1535	0.9190822	1.0	ttgAAACAat	2	11	FOXO1
	756	0.93682516	1.0	agAAACAaata	1	13	FOXO4
	755	0.9373107	1.0	tagAAACAaa	1	13	FOXO1
	755	0.92287076	1.0	tagAAACAaata	1	13	FOXO3
	475	0.9513714	1.0	aaAAACAttgt	1	14	FOXO4
	474	0.95597935	1.0	caaAAACAtt	1	14	FOXO1
	1316	0.9614606	1.0	caAAACAacct	1	19	FOXO4
	1315	0.9577428	1.0	acaAAACAac	1	19	FOXO1
	1315	0.9077655	1.0	acaAAACAacct	1	19	FOXO3
	150	0.97289664	1.0	gtAAACAtaga	2	21	FOXO4
	148	0.97545755	1.0	ggtAAACAta	2	21	FOXO1
	150	0.90069073	1.0	ggtAAACAtaga	2	21	FOXO3
	1852	0.9080866	1.0	tctaTGTTTacctt	1	24	FOXO1
	1444	0.9084174	1.0	tatcTGTTTacttt	1	25	FOXO1
	1943	0.992928	1.0	atAAACAagaa	1	26	FOXO4
	1942	0.99994034	1.0	catAAACAag	1	26	FOXO1
	1942	0.9667243	1.0	catAAACAagaa	1	26	FOXO3
GPR183	Position	Matrix Sequence Score	Core Sequence Score	Motif	Strand	Cluster	Transcription factor
	803	0.975949	1.0	gtAAACAtcac	1	1	FOXO4
	802	0.975383	1.0	tgtAAACAtc	1	1	FOXO1
	802	0.92001045	1.0	tgtAAACAtcac	1	1	FOXO3
	410	0.9057186	1.0	attcTGTTTacatc	1	2	FOXO1
	1016	0.91542125	1.0	ggAAACAgttg	2	3	FOXO4
	1014	0.914792	1.0	gggAAACAgt	2	3	FOXO1
	893	0.9234866	1.0	agAAACAggtt	2	4	FOXO4
	891	0.92452204	1.0	aagAAACAgg	2	4	FOXO1
	602	0.98053604	1.0	gtAAACActtt	1	6	FOXO4
	601	0.98005295	1.0	tgtAAACAct	1	6	FOXO1
	601	0.9187413	1.0	tgtAAACActtt	1	6	FOXO3
	463	0.9207428	1.0	agAAACAgcat	1	8	FOXO4
	462	0.924164	1.0	aagAAACAgc	1	8	FOXO1
	1445	0.9498124	1.0	taAAACAaaaa	1	11	FOXO4
	1444	0.9504352	1.0	ttaAAACAaa	1	11	FOXO1
	1444	0.9243995	1.0	ttaAAACAaaaa	1	11	FOXO3
	1909	0.9818737	1.0	atAAACAtgac	2	13	FOXO4
	1907	0.9828654	1.0	gatAAACAtg	2	13	FOXO1
	1741	0.96497697	1.0	gaAAACAatct	1	18	FOXO4
	1740	0.9605546	1.0	ggaAAACAat	1	18	FOXO1
	1740	0.925417	1.0	ggaAAACAatct	1	18	FOXO3
	1215	0.9397252	1.0	taAAACAttta	1	21	FOXO4
	1214	0.9357271	1.0	ttaAAACAtt	1	21	FOXO1
	1570	0.9502406	1.0	taAAACAacat	1	23	FOXO4
	1569	0.9500175	1.0	ttaAAACAac	1	23	FOXO1
	1569	0.923026	1.0	ttaAAACAacat	1	23	FOXO3
	1403	0.90497947	1.0	aaagTGTTTacatt	2	28	FOXO1
	1592	0.97360075	1.0	gtAAACAgaat	2	36	FOXO4
	1590	0.9758007	1.0	tgtAAACAga	2	36	FOXO1
	1592	0.9268776	1.0	tgtAAACAgaat	2	36	FOXO3
	1202	0.9212706	1.0	gtgaTGTTTacact	2	37	FOXO1
GZMB	Position	Matrix Sequence Score	Core Sequence Score	Motif	Strand	Cluster	Transcription factor
	504	0.93414545	1.0	agAAACAacaa	1	3	FOXO4
	503	0.939066	1.0	cagAAACAac	1	3	FOXO1
	59	0.91860217	1.0	agAAACAgaag	2	5	FOXO4
	57	0.92492485	1.0	cagAAACAga	2	5	FOXO1
	888	0.9716873	1.0	ctAAACAtttg	1	7	FOXO4
	887	0.972765	1.0	actAAACAtt	1	7	FOXO1
	430	0.93267715	1.0	ggAAACAaatc	1	8	FOXO4
	429	0.92984325	1.0	tggAAACAaa	1	8	FOXO1
	429	0.92583936	1.0	tggAAACAaatc	1	8	FOXO3
	234	0.9271487	1.0	acAAACAtata	1	9	FOXO4
	233	0.9274185	1.0	aacAAACAta	1	9	FOXO1
	147	0.94602484	1.0	taAAACAcact	1	12	FOXO4
	146	0.9402778	1.0	ttaAAACAca	1	12	FOXO1
	636	0.9492947	1.0	actAAACAacac	1	14	FOXO3
	637	0.97278494	1.0	ctAAACAac	1	14	FOXO1
	1525	0.9265724	1.0	ggAAACAacag	1	19	FOXO4
	1524	0.9312554	1.0	aggAAACAac	1	19	FOXO1
	1524	0.9034899	1.0	aggAAACAacag	1	19	FOXO3
	1451	0.9853001	1.0	gctAAACAaa	2	21	FOXO1
	637	0.9851996	1.0	ctAAACAacac	1	32	FOXO4
	636	0.9870554	1.0	actAAACAac	1	32	FOXO1
	1138	0.91510284	1.0	tcAAACAcata	1	35	FOXO4
	1137	0.9140837	1.0	ctcAAACAca	1	35	FOXO1
	560	0.900186	1.0	caaaTGTTTactgt	1	37	FOXO1
SERPINA1	Position	Matrix Sequence Score	Core Sequence Score	Motif	Strand	Cluster	Transcription factor
	1568	0.9330201	1.0	acAAACAcaca	2	12	FOXO4
	1566	0.932163	1.0	cacAAACAca	2	12	FOXO1
	1820	0.95613706	1.0	gaAAACAaagg	1	13	FOXO4
	1819	0.96070385	1.0	ggaAAACAaa	1	13	FOXO1
	1819	0.92679036	1.0	ggaAAACAaagg	1	13	FOXO3
RHCG	Position	Matrix Sequence Score	Core Sequence Score	Motif	Strand	Cluster	Transcription factor
	1552	0.95547473	1.0	aaAAACAcaaa	2	2	FOXO4
	1550	0.95801395	1.0	gaaAAACAca	2	2	FOXO1
	1115	0.92509246	1.0	atgTTGTTttctta	2	3	FOXO4
	890	0.95961756	1.0	gaAAACAacat	1	4	FOXO4
	889	0.96245915	1.0	agaAAACAac	1	4	FOXO1
	889	0.9362541	1.0	agaAAACAacat	1	4	FOXO3
	1732	0.98053604	1.0	gtAAACAcctt	2	6	FOXO4
	1730	0.9797845	1.0	tgtAAACAcc	2	6	FOXO1
	1732	0.9201147	1.0	tgtAAACAcctt	2	6	FOXO3
	950	0.93286973	1.0	agAAACAagga	2	7	FOXO4
	948	0.9369079	1.0	gagAAACAag	2	7	FOXO1
	799	0.92158204	1.0	agAAACAcggg	2	8	FOXO4
	797	0.92675054	1.0	gagAAACAcg	2	8	FOXO1
	582	0.91839033	1.0	agAAACAtggg	1	9	FOXO4
	581	0.92234904	1.0	gagAAACAtg	1	9	FOXO1
	326	0.9164047	1.0	tgAAACActcc	1	16	FOXO4
	325	0.9089249	1.0	ttgAAACAct	1	16	FOXO1
	1907	0.9465618	1.0	gaAAACAccgg	1	20	FOXO4
	1906	0.9501288	1.0	ggaAAACAcc	1	20	FOXO1
	1044	0.922164	1.0	ccAAACAttcc	1	22	FOXO4
	1043	0.91542846	1.0	cccAAACAtt	1	22	FOXO1
	1255	0.9582186	1.0	aaAAACAcgta	2	32	FOXO4
	1253	0.96012723	1.0	aaaAAACAcg	2	32	FOXO1
CCL18	Position	Matrix Sequence Score	Core Sequence Score	Motif	Strand	Cluster	Transcription factor
	220	0.9280746	1.0	caaAAACAaaaa	1	2	FOXO3
	221	1.0	1.0	aaAAACAaa	1	2	FOXO1
	650	0.90656924	1.0	tgAAACAtcat	1	3	FOXO4
	649	0.90642786	1.0	ctgAAACAtc	1	3	FOXO1
	381	0.9681578	1.0	aaAAACAaatt	1	6	FOXO4
	380	0.96817136	1.0	gaaAAACAaa	1	6	FOXO1
	380	0.93507427	1.0	gaaAAACAaatt	1	6	FOXO3
	948	0.9150921	1.0	ccAAACAtaaa	1	8	FOXO4
	947	0.91523457	1.0	accAAACAta	1	8	FOXO1
	249	0.9578495	1.0	gaAAACAatga	2	10	FOXO4
	247	0.9627276	1.0	agaAAACAat	2	10	FOXO1
	249	0.92788106	1.0	agaAAACAatga	2	10	FOXO3
	997	0.9498124	1.0	taAAACAataa	1	12	FOXO4
	996	0.952459	1.0	ctaAAACAat	1	12	FOXO1
	996	0.901092	1.0	ctaAAACAataa	1	12	FOXO3
	1130	0.9660172	1.0	aaAAACAattg	1	13	FOXO4
	1129	0.9680221	1.0	gaaAAACAat	1	13	FOXO1
	1129	0.9282071	1.0	gaaAAACAattg	1	13	FOXO3
	1215	0.94685066	1.0	gaAAACAtaat	1	18	FOXO4
	1214	0.9464881	1.0	tgaAAACAta	1	18	FOXO1
	221	0.9650499	1.0	aaAAACAaaaa	1	30	FOXO4
	220	0.97068745	1.0	caaAAACAaa	1	30	FOXO1
DSC2	Position	Matrix Sequence Score	Core Sequence Score	Motif	Strand	Cluster	Transcription factor
	114	0.95063466	1.0	aaAAACAtgag	1	4	FOXO4
	113	0.9535528	1.0	gaaAAACAtg	1	4	FOXO1
	4	0.94162816	1.0	acAAACAaatc	1	5	FOXO4
	3	0.9419773	1.0	aacAAACAaa	1	5	FOXO1
	3	0.90477407	1.0	aacAAACAaatc	1	5	FOXO3
	809	0.9207428	1.0	agAAACAgcat	1	9	FOXO4
	808	0.924164	1.0	aagAAACAgc	1	9	FOXO1
	1487	0.9085402	1.0	tcAAACAgcgc	2	13	FOXO4
	1485	0.9067485	1.0	gtcAAACAgc	2	13	FOXO1
	1609	0.92767817	1.0	agAAACAcctt	1	24	FOXO4
	1608	0.92639256	1.0	gagAAACAcc	1	24	FOXO1
	1226	0.9537623	1.0	aaAAACAcaag	1	25	FOXO4
	1225	0.9583571	1.0	taaAAACAca	1	25	FOXO1
DSG3	Position	Matrix Sequence Score	Core Sequence Score	Motif	Strand	Cluster	Transcription factor
	184	0.9650499	1.0	aaAAACAacaa	2	2	FOXO4
	182	0.9699266	1.0	aaaAAACAac	2	2	FOXO1
	184	0.92916507	1.0	aaaAAACAacaa	2	2	FOXO3
	1621	0.90656924	1.0	tgAAACAttat	2	6	FOXO4
	1619	0.90635324	1.0	atgAAACAtt	2	6	FOXO1
	982	0.959355	1.0	aaAAACAtccc	2	9	FOXO4
	980	0.9531948	1.0	gaaAAACAtc	2	9	FOXO1
	1999	0.95539093	1.0	aaAAACAtctt	2	13	FOXO4
	1997	0.95536774	1.0	aaaAAACAtc	2	13	FOXO1
	1991	0.9422607	1.0	cacAAACAag	1	41	FOXO1
SERPINB4	Position	Matrix Sequence Score	Core Sequence Score	Motif	Strand	Cluster	Transcription factor
	146	0.9610324	1.0	caAAACAaaca	1	1	FOXO4
	145	0.9581605	1.0	acaAAACAaa	1	1	FOXO1
	145	0.90913904	1.0	acaAAACAaaca	1	1	FOXO3
	470	0.959355	1.0	aaAAACAtacc	1	3	FOXO4
	469	0.9539556	1.0	taaAAACAta	1	3	FOXO1
	259	0.91565734	1.0	ggAAACActgg	1	6	FOXO4
	258	0.9191935	1.0	gggAAACAct	1	6	FOXO1
	1604	0.90872407	1.0	tgAAACAgacg	2	8	FOXO4
	1602	0.9046726	1.0	ttgAAACAga	2	8	FOXO1
	290	0.9679437	1.0	ctAAACAgaag	1	9	FOXO4
	289	0.9707413	1.0	gctAAACAga	1	9	FOXO1
	1554	0.9511461	1.0	gaAAACAgact	2	10	FOXO4
	1552	0.9464881	1.0	tgaAAACAga	2	10	FOXO1
	1064	0.9512832	1.0	aaAAACAggaa	1	18	FOXO4
	1063	0.9535528	1.0	gaaAAACAgg	1	18	FOXO1
	1212	0.9198752	1.0	tgAAACAaatg	1	40	FOXO4
	1211	0.9192315	1.0	ttgAAACAaa	1	40	FOXO1
SERPINB3	Position	Matrix Sequence Score	Core Sequence Score	Motif	Strand	Cluster	Transcription factor
	205	0.9610324	1.0	caAAACAaaca	1	2	FOXO4
	204	0.9581605	1.0	acaAAACAaa	1	2	FOXO1
	204	0.90913904	1.0	acaAAACAaaca	1	2	FOXO3
	1546	0.90872407	1.0	tgAAACAgacg	2	3	FOXO4
	1544	0.9046726	1.0	ttgAAACAga	2	3	FOXO1
	317	0.91565734	1.0	ggAAACActgg	1	5	FOXO4
	316	0.92136645	1.0	aggAAACAct	1	5	FOXO1
	1496	0.9511461	1.0	gaAAACAgact	2	14	FOXO4
	1494	0.9464881	1.0	tgaAAACAga	2	14	FOXO1
	1122	0.9512832	1.0	aaAAACAggaa	1	16	FOXO4
	1121	0.9535528	1.0	gaaAAACAgg	1	16	FOXO1
	7	0.91866624	1.0	agAAACAggag	1	20	FOXO4
	6	0.9226922	1.0	tagAAACAgg	1	20	FOXO1
	1270	0.9198752	1.0	tgAAACAaatg	1	42	FOXO4
	1269	0.9192315	1.0	ttgAAACAaa	1	42	FOXO1
IGFL1	Position	Matrix Sequence Score	Core Sequence Score	Motif	Strand	Cluster	Transcription factor
	82	0.92535573	1.0	ccAAACActcc	2	1	FOXO4
	80	0.91982996	1.0	cccAAACAct	2	1	FOXO1
	1933	0.9597245	1.0	catAAACAatgt	2	1	FOXO3
	699	0.9165713	1.0	ccAAACAcaag	1	3	FOXO4
	698	0.9196361	1.0	accAAACAca	1	3	FOXO1
	629	0.95858264	1.0	aaAAACAcctt	1	5	FOXO4
	628	0.9575963	1.0	gaaAAACAcc	1	5	FOXO1
	932	0.91616064	1.0	cgAAACAcatg	2	6	FOXO4
	930	0.91714245	1.0	ccgAAACAca	2	6	FOXO1
	132	0.9499869	1.0	gaAAACActgc	1	7	FOXO4
	131	0.9525702	1.0	agaAAACAct	1	7	FOXO1
	532	0.9462344	1.0	caAAACAgctc	1	15	FOXO4
	531	0.943527	1.0	ccaAAACAgc	1	15	FOXO1
UBE2S	Position	Matrix Sequence Score	Core Sequence Score	Motif	Strand	Cluster	Transcription factor
	2001	0.9650499	1.0	aaAAACAaaaa	2	23	FOXO4
	1999	0.9703443	1.0	aaaAAACAaa	2	23	FOXO1
	2001	0.931912	1.0	aaaAAACAaaaa	2	23	FOXO3
MMP9	Position	Matrix Sequence Score	Core Sequence Score	Motif	Strand	Cluster	Transcription factor
	754	0.9231019	1.0	ggAAACActtc	1	8	FOXO4
	753	0.92136645	1.0	aggAAACAct	1	8	FOXO1
	1329	0.91191113	1.0	tcAAACAtata	2	9	FOXO4
	1327	0.90933925	1.0	atcAAACAta	2	9	FOXO1
	1185	0.9436461	1.0	gaAAACAgcag	2	10	FOXO4
	1183	0.94790024	1.0	agaAAACAgc	2	10	FOXO1
	1662	0.92447984	1.0	gcAAACAccta	1	21	FOXO4
	1661	0.9217617	1.0	ggcAAACAcc	1	21	FOXO1
	663	0.973828	1.0	ctAAACAtttt	1	22	FOXO4
	662	0.97093517	1.0	tctAAACAtt	1	22	FOXO1
	662	0.90552133	1.0	tctAAACAtttt	1	22	FOXO3
ADAMTS1	Position	Matrix Sequence Score	Core Sequence Score	Motif	Strand	Cluster	Transcription factor
	328	0.9137891	1.0	tgAAACAcgtc	1	9	FOXO4
	327	0.90867126	1.0	gtgAAACAcg	1	9	FOXO1
	1993	0.9650499	1.0	aaAAACAaaaa	2	11	FOXO4
	1991	0.96817136	1.0	gaaAAACAaa	2	11	FOXO1
	1993	0.9280746	1.0	gaaAAACAaaaa	2	11	FOXO3
	820	0.92171633	1.0	gcAAACAtatt	1	14	FOXO4
	819	0.9199509	1.0	agcAAACAta	1	14	FOXO1
KCNJ15	Position	Matrix Sequence Score	Core Sequence Score	Motif	Strand	Cluster	Transcription factor
	1447	0.9863966	1.0	atAAACAcatt	2	1	FOXO4
	1445	0.98766965	1.0	tatAAACAca	2	1	FOXO1
	1447	0.91714597	1.0	tatAAACAcatt	2	1	FOXO3
	499	0.91029996	1.0	tgAAACActtg	1	4	FOXO4
	498	0.90858173	1.0	gtgAAACAct	1	4	FOXO1
	304	0.94950664	1.0	aaAAACAgcag	2	7	FOXO4
	302	0.9535379	1.0	taaAAACAgc	2	7	FOXO1
	1112	0.99383116	1.0	atAAACAaatg	2	8	FOXO4
	1110	0.99782705	1.0	tatAAACAaa	2	8	FOXO1
	1112	0.9915376	1.0	tatAAACAaatg	2	8	FOXO3
	1893	0.97598076	1.0	atAAACAgagg	1	24	FOXO4
	1892	0.98544115	1.0	catAAACAga	1	24	FOXO1
	1965	0.9209438	1.0	ccAAACAtgct	1	33	FOXO4
	1964	0.9151749	1.0	accAAACAtg	1	33	FOXO1
IL13RA2	Position	Matrix Sequence Score	Core Sequence Score	Motif	Strand	Cluster	Transcription factor
	804	0.91565734	1.0	ggAAACAcagg	1	4	FOXO4
	803	0.9215157	1.0	aggAAACAca	1	4	FOXO1
	306	0.91445404	1.0	ggAAACAgaaa	2	5	FOXO4
	304	0.91528434	1.0	tggAAACAga	2	5	FOXO1
	934	0.9863966	1.0	atAAACActtt	1	7	FOXO4
	933	0.9893504	1.0	aatAAACAct	1	7	FOXO1
	382	0.96542263	1.0	aaAAACAaagc	2	8	FOXO4
	380	0.96851444	1.0	taaAAACAaa	2	8	FOXO1
	382	0.9388886	1.0	taaAAACAaagc	2	8	FOXO3
	574	0.9393256	1.0	taAAACAcagt	2	12	FOXO4
	572	0.9421077	1.0	ataAAACAca	2	12	FOXO1
